# Supplementary material for: Factors Associated with Vaccination Coverage among 0–59-Month-Old Children: A Multilevel Analysis of the 2020 Somaliland Demographic and Health Survey
Source: Vaccines (Basel). 2024 May 8;12(5):509. doi: 10.3390/vaccines12050509 (PMC11125891; doi:10.3390/vaccines12050509)
Supplement: Supplementary file 1 [file vaccines-12-00509-s001.zip]

Archive with 1 entries (1 files):
- vaccines-2966831-supplementary.pdf
